# Supplementary material for: 3D Bioprinting of Novel κ-Carrageenan Bioinks: An Algae-Derived Polysaccharide
Source: Bioengineering (Basel). 2022 Mar 6;9(3):109. doi: 10.3390/bioengineering9030109 (PMC8945127; doi:10.3390/bioengineering9030109)
Supplement: Supplementary file 1 [file bioengineering-09-00109-s001.zip]

Archive with 1 entries (1 files):
- bioengineering-1545507-supplementary.pdf
